# Supplementary material for: Alternative splicing enriched cDNA libraries identify breast cancer-associated transcripts
Source: BMC Genomics. 2010 Dec 22;11(Suppl 5):S4. doi: 10.1186/1471-2164-11-S5-S4 (PMC3045797; doi:10.1186/1471-2164-11-S5-S4)
Supplement: Additional File 1 — Gene expression analysis under the influence of ERBB2 over-expression. [file 1471-2164-11-S5-S4-S1.xls]

## Sheet: Sheet1
Gene Symbol	Size (bp)	Cell line	Concentration (ng/ul)	Normalized Concentration	Ratio C5.2/Hb4a
ATP1A1	417	HB4a	6.8	3.9	-1.2
		C5.2	7.2	3.2
ITGB5	143	HB4a	0.2	0.1	-1.0
		C5.2	0.3	0.1
RBM10	184	HB4a	13.6	7.7	-1.2
		C5.2	14. 7	6.6
COL7	387	HB4a	1.3	0.7	1.4
		C5.2	2.2	1.0
AOF2	391	HB4a	19.1	10.9	1.2
		C5.2	29.9	13. 5
FN1	293	HB4a	1.7	1.0	-1.9
		C5.2	1.2	0.5
EIF4A3	132	HB4a	1.5	0.7	-1.5
		C5.2	1.3	0.6
GSTP1	334	HB4a	14.8	8.4	-1.2
		C5.2	15.8	7.1
KRT18	179	HB4a	11.2	6.3	1.0
		C5.2	14.3	6.4
PSMC2	172	HB4a	15.0	8.5	-1.0
		C5.2	18.2	8.2
CTCL	390	HB4a	24.9	14.1	-1.2
		C5.2	25.6	11.6
